# Supplementary material for: Metal-Free Catalyzed Oxidation/Decarboxylative [3+2] Cycloaddition Sequences of 3-Formylchromones to Access Pyrroles with Anti-Cancer Activity
Source: Molecules. 2023 Nov 15;28(22):7602. doi: 10.3390/molecules28227602 (PMC10673291; doi:10.3390/molecules28227602)
Supplement: Supplementary file 1 [file molecules-28-07602-s001.zip]

Archive with 1 entries (1 files):
- molecules-2696677-supplementary-revised.pdf
